# Supplementary material for: New Insights into the Impact of Human Papillomavirus on Oral Cancer in Young Patients: Proteomic Approach Reveals a Novel Role for S100A8
Source: Cells. 2023 May 5;12(9):1323. doi: 10.3390/cells12091323 (PMC10177374; doi:10.3390/cells12091323)
Supplement: Supplementary file 1 [file cells-12-01323-s001.zip]

Archive with 1 entries (1 files):
- cells-2301641-supplementary.pdf
